# Supplementary material for: Ecological River Health Assessment Using Multi-Metric Models in an Asian Temperate Region with Land Use/Land Cover as the Primary Factor Regulating Nutrients, Organic Matter, and Fish Composition
Source: Int J Environ Res Public Health. 2022 Jul 29;19(15):9305. doi: 10.3390/ijerph19159305 (PMC9368116; doi:10.3390/ijerph19159305)
Supplement: Supplementary file 1 [file ijerph-19-09305-s001.zip]

Archive with 1 entries (1 files):
- ijerph-1792027-supplementary.pdf
